# Supplementary material for: Conformational Entropy as a Potential Liability of Computationally Designed Antibodies
Source: Biomolecules. 2022 May 18;12(5):718. doi: 10.3390/biom12050718 (PMC9138470; doi:10.3390/biom12050718)
Supplement: Supplementary file 1 [file biomolecules-12-00718-s001.zip]

Archive with 1 entries (1 files):
- biomolecules-1646856-supplementary.pdf
